# Supplementary material for: Long-Term Survival and Induction of Operational Tolerance to Murine Islet Allografts by Co-Transplanting Cyclosporine A Microparticles and CTLA4-Ig
Source: Pharmaceutics. 2023 Aug 25;15(9):2201. doi: 10.3390/pharmaceutics15092201 (PMC10537425; doi:10.3390/pharmaceutics15092201)
Supplement: Supplementary file 1 [file pharmaceutics-15-02201-s001.zip]

Archive with 1 entries (1 files):
- pharmaceutics-2570336-supplementary.pdf
